# Supplementary material for: Mitochondrial hypermetabolism precedes impaired autophagy and synaptic disorganization in App knock-in Alzheimer mouse models
Source: Mol Psychiatry. 2023 Nov 1;28(9):3966–81. doi: 10.1038/s41380-023-02289-4 (PMC10730401; doi:10.1038/s41380-023-02289-4)
Supplement: Supplementary file 8 — Supp Table 1 [file 41380_2023_2289_MOESM8_ESM.xlsx]

## Sheet: WT_6m_vs_NLF_6m_sig_up_biologic
Analysis Type:	PANTHER Overrepresentation Test (Released 20190308)
Annotation Version and Release Date:	GO Ontology database Released 2019-02-02
Analyzed List:	upload_1 (Mus musculus)
Reference List:	Mus musculus (all genes in database)
Test Type:	FISHER
Correction:	FDR
GO biological process complete	Mus musculus - REFLIST (22296)	upload_1 (220)	upload_1 (expected)	upload_1 (over/under)	upload_1 (fold Enrichment)	upload_1 (raw P-value)	upload_1 (FDR)
sodium-independent organic anion transport (GO:0043252)	18	4	0.18	+	22.52	5.65e-05	0.0277
diol metabolic process (GO:0034311)	23	4	0.23	+	17.63	0.00013	0.0499
positive regulation of cytosolic calcium ion concentration (GO:0007204)	293	13	2.89	+	4.5	1.07e-05	0.00802
regulation of cytosolic calcium ion concentration (GO:0051480)	340	15	3.35	+	4.47	2.39e-06	0.00416
cellular divalent inorganic cation homeostasis (GO:0072503)	463	20	4.57	+	4.38	6.57e-08	0.00103
cellular calcium ion homeostasis (GO:0006874)	442	19	4.36	+	4.36	1.53e-07	0.0012
calcium ion homeostasis (GO:0055074)	460	19	4.54	+	4.19	2.75e-07	0.00108
divalent inorganic cation homeostasis (GO:0072507)	490	20	4.83	+	4.14	1.58e-07	0.000826
regulation of innate immune response (GO:0045088)	274	11	2.7	+	4.07	0.000121	0.0514
cellular metal ion homeostasis (GO:0006875)	553	20	5.46	+	3.67	9.85e-07	0.00221
cellular ion homeostasis (GO:0006873)	626	22	6.18	+	3.56	4.39e-07	0.00115
cellular cation homeostasis (GO:0030003)	612	21	6.04	+	3.48	1.18e-06	0.00231
ion homeostasis (GO:0050801)	779	25	7.69	+	3.25	3.57e-07	0.00112
metal ion homeostasis (GO:0055065)	631	20	6.23	+	3.21	6.74e-06	0.00622
cellular chemical homeostasis (GO:0055082)	705	22	6.96	+	3.16	2.92e-06	0.00416
inorganic ion homeostasis (GO:0098771)	713	22	7.04	+	3.13	3.48e-06	0.00454
cation homeostasis (GO:0055080)	698	21	6.89	+	3.05	8.51e-06	0.00741
cellular response to cytokine stimulus (GO:0071345)	632	19	6.24	+	3.05	2.35e-05	0.0147
response to cytokine (GO:0034097)	732	22	7.22	+	3.05	5.22e-06	0.00512
cellular homeostasis (GO:0019725)	833	24	8.22	+	2.92	3.83e-06	0.00429
cellular amide metabolic process (GO:0043603)	647	18	6.38	+	2.82	0.000101	0.0453
regulation of MAPK cascade (GO:0043408)	731	20	7.21	+	2.77	5.17e-05	0.0262
chemical homeostasis (GO:0048878)	1081	28	10.67	+	2.63	4.16e-06	0.00435
homeostatic process (GO:0042592)	1595	34	15.74	+	2.16	3.2e-05	0.0179
immune response (GO:0006955)	1377	29	13.59	+	2.13	0.000125	0.0502
cellular response to chemical stimulus (GO:0070887)	2241	46	22.11	+	2.08	2.57e-06	0.00403
regulation of cell population proliferation (GO:0042127)	1633	33	16.11	+	2.05	0.000126	0.0495
cellular response to organic substance (GO:0071310)	1745	35	17.22	+	2.03	7.2e-05	0.0342
positive regulation of response to stimulus (GO:0048584)	2262	43	22.32	+	1.93	2.86e-05	0.0172
regulation of developmental process (GO:0050793)	2621	48	25.86	+	1.86	2.29e-05	0.0149
immune system process (GO:0002376)	2249	41	22.19	+	1.85	0.000119	0.0518
regulation of cell communication (GO:0010646)	3137	56	30.95	+	1.81	9.36e-06	0.00773
regulation of signaling (GO:0023051)	3152	56	31.1	+	1.8	1e-05	0.00788
regulation of signal transduction (GO:0009966)	2724	48	26.88	+	1.79	7.24e-05	0.0334
response to chemical (GO:0042221)	3375	59	33.3	+	1.77	1.12e-05	0.00761
response to stress (GO:0006950)	3064	53	30.23	+	1.75	4.65e-05	0.0243
regulation of multicellular organismal process (GO:0051239)	3127	54	30.85	+	1.75	3.59e-05	0.0194
regulation of response to stimulus (GO:0048583)	3842	66	37.91	+	1.74	3.82e-06	0.00461
positive regulation of biological process (GO:0048518)	5947	89	58.68	+	1.52	1.11e-05	0.0079
response to stimulus (GO:0050896)	8247	112	81.38	+	1.38	3.17e-05	0.0184
sensory perception of chemical stimulus (GO:0007606)	1219	1	12.03	-	0.08	0.000125	0.0514

## Sheet: WT_6m_vs_NLF_6m_sig_down_biolog
Analysis Type:	PANTHER Overrepresentation Test (Released 20190308)
Annotation Version and Release Date:	GO Ontology database Released 2019-02-02
Analyzed List:	upload_1 (Mus musculus)
Reference List:	Mus musculus (all genes in database)
Test Type:	FISHER
Correction:	FDR
GO biological process complete	Mus musculus - REFLIST (22296)	upload_1 (171)	upload_1 (expected)	upload_1 (over/under)	upload_1 (fold Enrichment)	upload_1 (raw P-value)	upload_1 (FDR)
cellular response to ammonium ion (GO:0071242)	51	5	0.39	+	12.78	6.72e-05	0.0405
peptidyl-threonine modification (GO:0018210)	79	6	0.61	+	9.9	4.74e-05	0.0338
acylglycerol metabolic process (GO:0006639)	88	6	0.67	+	8.89	8.33e-05	0.0422
neutral lipid metabolic process (GO:0006638)	90	6	0.69	+	8.69	9.37e-05	0.0459
regulation of neurological system process (GO:0031644)	164	8	1.26	+	6.36	5.34e-05	0.0349
axon guidance (GO:0007411)	204	9	1.56	+	5.75	3.86e-05	0.0303
neuron projection guidance (GO:0097485)	206	9	1.58	+	5.7	4.15e-05	0.031
negative regulation of neuron death (GO:1901215)	241	10	1.85	+	5.41	2.37e-05	0.0247
axon development (GO:0061564)	355	13	2.72	+	4.77	5.18e-06	0.0102
regulation of membrane potential (GO:0042391)	434	15	3.33	+	4.51	1.9e-06	0.00745
axonogenesis (GO:0007409)	328	11	2.52	+	4.37	6.06e-05	0.038
regulation of neuron death (GO:1901214)	364	12	2.79	+	4.3	3.28e-05	0.0286
cell morphogenesis involved in neuron differentiation (GO:0048667)	412	13	3.16	+	4.11	2.39e-05	0.0234
cellular response to nitrogen compound (GO:1901699)	458	13	3.51	+	3.7	6.84e-05	0.0397
regulation of system process (GO:0044057)	586	16	4.49	+	3.56	1.55e-05	0.0187
regulation of ion transport (GO:0043269)	720	19	5.52	+	3.44	3.83e-06	0.00857
neuron development (GO:0048666)	816	20	6.26	+	3.2	6.14e-06	0.0107
neuron projection development (GO:0031175)	667	16	5.12	+	3.13	7.02e-05	0.0393
neuron differentiation (GO:0030182)	1008	23	7.73	+	2.98	3.75e-06	0.0118
regulation of neurogenesis (GO:0050767)	929	20	7.12	+	2.81	3.8e-05	0.0313
regulation of cell development (GO:0060284)	1063	21	8.15	+	2.58	8.05e-05	0.0421
neurogenesis (GO:0022008)	1716	32	13.16	+	2.43	3.75e-06	0.0098
generation of neurons (GO:0048699)	1612	30	12.36	+	2.43	8.57e-06	0.0134
regulation of intracellular signal transduction (GO:1902531)	1560	29	11.96	+	2.42	1.29e-05	0.0169
regulation of transport (GO:0051049)	1911	35	14.66	+	2.39	1.49e-06	0.00781
nervous system development (GO:0007399)	2204	40	16.9	+	2.37	2.52e-07	0.00198
regulation of localization (GO:0032879)	2785	47	21.36	+	2.2	1.6e-07	0.00251
protein localization (GO:0008104)	1882	31	14.43	+	2.15	4.98e-05	0.0339
macromolecule localization (GO:0033036)	2177	34	16.7	+	2.04	7.74e-05	0.0419
regulation of biological quality (GO:0065008)	3852	52	29.54	+	1.76	2.62e-05	0.0241
localization (GO:0051179)	4712	61	36.14	+	1.69	1.28e-05	0.0183
biological regulation (GO:0065007)	11782	118	90.36	+	1.31	2.08e-05	0.0233

## Sheet: WT_6m_vs_NLF_6m_sig_up_cellular
Analysis Type:	PANTHER Overrepresentation Test (Released 20190308)
Annotation Version and Release Date:	GO Ontology database Released 2019-02-02
Analyzed List:	upload_1 (Mus musculus)
Reference List:	Mus musculus (all genes in database)
Test Type:	FISHER
Correction:	FDR
GO cellular component complete	Mus musculus - REFLIST (22296)	upload_1 (220)	upload_1 (expected)	upload_1 (over/under)	upload_1 (fold Enrichment)	upload_1 (raw P-value)	upload_1 (FDR)
MHC class I protein complex (GO:0042612)	12	4	0.12	+	33.78	1.47e-05	0.0037
Golgi medial cisterna (GO:0005797)	22	4	0.22	+	18.43	0.000112	0.015
MHC protein complex (GO:0042611)	23	4	0.23	+	17.63	0.00013	0.0164
endoplasmic reticulum exit site (GO:0070971)	29	4	0.29	+	13.98	0.000291	0.0278
cytosolic small ribosomal subunit (GO:0022627)	46	5	0.45	+	11.02	0.000139	0.0164
cytosolic ribosome (GO:0022626)	132	12	1.3	+	9.21	1.87e-08	3.77e-05
cytosolic large ribosomal subunit (GO:0022625)	81	7	0.8	+	8.76	2.51e-05	0.00388
ribosomal subunit (GO:0044391)	211	12	2.08	+	5.76	2.15e-06	0.00108
collagen-containing extracellular matrix (GO:0062023)	357	18	3.52	+	5.11	3.38e-08	3.4e-05
ribosome (GO:0005840)	243	12	2.4	+	5	8.5e-06	0.00244
cytosolic part (GO:0044445)	283	13	2.79	+	4.66	7.53e-06	0.00252
extracellular matrix (GO:0031012)	473	19	4.67	+	4.07	4.13e-07	0.000277
endoplasmic reticulum (GO:0005783)	1695	33	16.72	+	1.97	0.000187	0.0188
extracellular region part (GO:0044421)	2204	42	21.75	+	1.93	3.63e-05	0.00521
extracellular region (GO:0005576)	2765	52	27.28	+	1.91	4.72e-06	0.0019
cytosol (GO:0005829)	3453	54	34.07	+	1.58	0.000501	0.0458
plasma membrane (GO:0005886)	5240	80	51.7	+	1.55	2.05e-05	0.00412
cell periphery (GO:0071944)	5381	82	53.1	+	1.54	1.68e-05	0.00375
cell part (GO:0044464)	15982	185	157.7	+	1.17	2.21e-05	0.00404
cell (GO:0005623)	15984	185	157.72	+	1.17	2.22e-05	0.00371
cellular_component (GO:0005575)	20931	218	206.53	+	1.06	0.000184	0.0206
Unclassified (UNCLASSIFIED)	1365	2	13.47	-	0.15	0.000184	0.0195

## Sheet: WT_6m_vs_NLF_6m_sig_down_cellul
Analysis Type:	PANTHER Overrepresentation Test (Released 20190308)
Annotation Version and Release Date:	GO Ontology database Released 2019-02-02
Analyzed List:	upload_1 (Mus musculus)
Reference List:	Mus musculus (all genes in database)
Test Type:	FISHER
Correction:	FDR
GO cellular component complete	Mus musculus - REFLIST (22296)	upload_1 (171)	upload_1 (expected)	upload_1 (over/under)	upload_1 (fold Enrichment)	upload_1 (raw P-value)	upload_1 (FDR)
spine apparatus (GO:0097444)	6	3	0.05	+	65.19	3.52e-05	0.00157
paranode region of axon (GO:0033270)	17	3	0.13	+	23.01	0.000449	0.0143
anchored component of synaptic vesicle membrane (GO:0098993)	19	3	0.15	+	20.59	0.0006	0.0183
dense core granule (GO:0031045)	28	4	0.21	+	18.63	9.86e-05	0.00361
intrinsic component of synaptic vesicle membrane (GO:0098563)	64	7	0.49	+	14.26	1.15e-06	0.000101
integral component of synaptic vesicle membrane (GO:0030285)	45	4	0.35	+	11.59	0.000526	0.0163
neuron projection membrane (GO:0032589)	68	6	0.52	+	11.5	2.15e-05	0.00114
dendrite membrane (GO:0032590)	47	4	0.36	+	11.1	0.000613	0.0184
exocytic vesicle membrane (GO:0099501)	110	9	0.84	+	10.67	3.28e-07	3.47e-05
synaptic vesicle membrane (GO:0030672)	110	9	0.84	+	10.67	3.28e-07	3.3e-05
main axon (GO:0044304)	84	6	0.64	+	9.31	6.53e-05	0.00263
integral component of postsynaptic density membrane (GO:0099061)	72	5	0.55	+	9.05	0.000306	0.0102
integral component of postsynaptic specialization membrane (GO:0099060)	106	7	0.81	+	8.61	2.57e-05	0.00129
intrinsic component of postsynaptic density membrane (GO:0099146)	78	5	0.6	+	8.36	0.000433	0.014
transport vesicle membrane (GO:0030658)	142	9	1.09	+	8.26	2.43e-06	0.000168
postsynaptic density membrane (GO:0098839)	96	6	0.74	+	8.15	0.000131	0.00471
intrinsic component of postsynaptic specialization membrane (GO:0098948)	112	7	0.86	+	8.15	3.58e-05	0.00157
postsynaptic specialization membrane (GO:0099634)	136	8	1.04	+	7.67	1.49e-05	0.000858
synaptic vesicle (GO:0008021)	227	13	1.74	+	7.47	4.12e-08	8.29e-06
axon terminus (GO:0043679)	183	10	1.4	+	7.12	2.36e-06	0.00017
leading edge membrane (GO:0031256)	149	8	1.14	+	7	2.79e-05	0.00137
exocytic vesicle (GO:0070382)	248	13	1.9	+	6.83	1.1e-07	1.84e-05
neuron projection terminus (GO:0044306)	205	10	1.57	+	6.36	6.17e-06	0.0004
integral component of postsynaptic membrane (GO:0099055)	170	8	1.3	+	6.14	6.8e-05	0.00263
distal axon (GO:0150034)	363	17	2.78	+	6.11	5.61e-09	1.61e-06
axon part (GO:0033267)	442	20	3.39	+	5.9	4.12e-10	1.66e-07
intrinsic component of postsynaptic membrane (GO:0098936)	179	8	1.37	+	5.83	9.6e-05	0.00358
perikaryon (GO:0043204)	137	6	1.05	+	5.71	0.000805	0.0231
presynapse (GO:0098793)	553	24	4.24	+	5.66	1.45e-11	1.46e-08
transport vesicle (GO:0030133)	326	13	2.5	+	5.2	2.12e-06	0.000158
membrane raft (GO:0045121)	362	14	2.78	+	5.04	1.2e-06	0.000101
membrane microdomain (GO:0098857)	363	14	2.78	+	5.03	1.24e-06	9.96e-05
axon (GO:0030424)	694	26	5.32	+	4.88	4.34e-11	2.91e-08
membrane region (GO:0098589)	375	14	2.88	+	4.87	1.79e-06	0.000138
cell projection membrane (GO:0031253)	295	11	2.26	+	4.86	2.39e-05	0.00123
growth cone (GO:0030426)	197	7	1.51	+	4.63	0.000981	0.0278
presynaptic membrane (GO:0042734)	198	7	1.52	+	4.61	0.00101	0.0282
integral component of synaptic membrane (GO:0099699)	227	8	1.74	+	4.6	0.000453	0.0142
site of polarized growth (GO:0030427)	200	7	1.53	+	4.56	0.00107	0.0294
vesicle membrane (GO:0012506)	345	12	2.65	+	4.54	1.98e-05	0.00107
cytoplasmic vesicle membrane (GO:0030659)	321	11	2.46	+	4.47	5.02e-05	0.0021
intrinsic component of synaptic membrane (GO:0099240)	245	8	1.88	+	4.26	0.000735	0.0214
secretory vesicle (GO:0099503)	585	18	4.49	+	4.01	8.68e-07	8.31e-05
postsynaptic membrane (GO:0045211)	369	10	2.83	+	3.53	0.000676	0.02
synapse part (GO:0044456)	1073	29	8.23	+	3.52	4.75e-09	1.59e-06
perinuclear region of cytoplasm (GO:0048471)	644	17	4.94	+	3.44	1.27e-05	0.000751
neuron part (GO:0097458)	1920	50	14.73	+	3.4	9.78e-15	1.97e-11
neuronal cell body (GO:0043025)	706	18	5.41	+	3.32	1.1e-05	0.000671
neuron projection (GO:0043005)	1483	37	11.37	+	3.25	2.13e-10	1.07e-07
dendrite (GO:0030425)	691	17	5.3	+	3.21	3.04e-05	0.00146
dendritic tree (GO:0097447)	694	17	5.32	+	3.19	3.21e-05	0.0015
whole membrane (GO:0098805)	1104	27	8.47	+	3.19	1.27e-07	1.96e-05
cytoplasmic vesicle part (GO:0044433)	543	13	4.16	+	3.12	0.000348	0.0115
somatodendritic compartment (GO:0036477)	1013	23	7.77	+	2.96	4.06e-06	0.000272
cell body (GO:0044297)	793	18	6.08	+	2.96	4.91e-05	0.0021
synapse (GO:0045202)	1379	31	10.58	+	2.93	8.28e-08	1.51e-05
cell projection part (GO:0044463)	1520	32	11.66	+	2.74	2.13e-07	2.67e-05
plasma membrane bounded cell projection part (GO:0120038)	1520	32	11.66	+	2.74	2.13e-07	2.52e-05
plasma membrane bounded cell projection (GO:0120025)	2215	43	16.99	+	2.53	1.07e-08	2.69e-06
bounding membrane of organelle (GO:0098588)	1062	20	8.15	+	2.46	0.000224	0.00763
cell projection (GO:0042995)	2405	45	18.45	+	2.44	1.57e-08	3.5e-06
plasma membrane region (GO:0098590)	1193	22	9.15	+	2.4	0.000215	0.00745
Golgi apparatus (GO:0005794)	1395	25	10.7	+	2.34	8.94e-05	0.00339
cytoplasmic vesicle (GO:0031410)	1812	30	13.9	+	2.16	6.35e-05	0.0026
intracellular vesicle (GO:0097708)	1817	30	13.94	+	2.15	6.61e-05	0.00261
vesicle (GO:0031982)	1931	30	14.81	+	2.03	0.000197	0.00695
intrinsic component of plasma membrane (GO:0031226)	1587	24	12.17	+	1.97	0.00149	0.0405
endomembrane system (GO:0012505)	3766	53	28.88	+	1.83	7.9e-06	0.000497
cell periphery (GO:0071944)	5381	73	41.27	+	1.77	1.27e-07	1.82e-05
plasma membrane (GO:0005886)	5240	71	40.19	+	1.77	2.65e-07	2.96e-05
intrinsic component of membrane (GO:0031224)	5999	76	46.01	+	1.65	9.64e-07	8.81e-05
membrane part (GO:0044425)	7377	90	56.58	+	1.59	1.94e-07	2.6e-05
integral component of membrane (GO:0016021)	5825	71	44.68	+	1.59	1.55e-05	0.000863
membrane (GO:0016020)	9315	99	71.44	+	1.39	3.23e-05	0.00148

## Sheet: WT_6m_vs_NLF_6m_sig_up_molecula
Analysis Type:	PANTHER Overrepresentation Test (Released 20190308)
Annotation Version and Release Date:	GO Ontology database Released 2019-02-02
Analyzed List:	upload_1 (Mus musculus)
Reference List:	Mus musculus (all genes in database)
Test Type:	FISHER
Correction:	FDR
GO molecular function complete	Mus musculus - REFLIST (22296)	upload_1 (220)	upload_1 (expected)	upload_1 (over/under)	upload_1 (fold Enrichment)	upload_1 (raw P-value)	upload_1 (FDR)
TAP binding (GO:0046977)	11	4	0.11	+	36.85	1.11e-05	0.017
beta-2-microglobulin binding (GO:0030881)	11	4	0.11	+	36.85	1.11e-05	0.0127
T cell receptor binding (GO:0042608)	16	4	0.16	+	25.34	3.8e-05	0.0217
sodium-independent organic anion transmembrane transporter activity (GO:0015347)	17	4	0.17	+	23.85	4.66e-05	0.0237
polysaccharide binding (GO:0030247)	21	4	0.21	+	19.3	9.55e-05	0.0397
structural constituent of ribosome (GO:0003735)	167	11	1.65	+	6.68	1.51e-06	0.00688
organic anion transmembrane transporter activity (GO:0008514)	203	10	2	+	4.99	4.93e-05	0.0225
structural molecule activity (GO:0005198)	707	22	6.98	+	3.15	3.05e-06	0.00697
protein binding (GO:0005515)	9011	120	88.91	+	1.35	3.11e-05	0.0203
binding (GO:0005488)	13135	160	129.61	+	1.23	2.43e-05	0.0222
olfactory receptor activity (GO:0004984)	1127	0	11.12	-	< 0.01	2.78e-05	0.0212

## Sheet: WT_18m_vs_NLF_18m_sig_up_biolog
Analysis Type:	PANTHER Overrepresentation Test (Released 20190308)
Annotation Version and Release Date:	GO Ontology database Released 2019-02-02
Analyzed List:	upload_1 (Mus musculus)
Reference List:	Mus musculus (all genes in database)
Test Type:	FISHER
Correction:	FDR
GO biological process complete	Mus musculus - REFLIST (22296)	upload_1 (157)	upload_1 (expected)	upload_1 (over/under)	upload_1 (fold Enrichment)	upload_1 (raw P-value)	upload_1 (FDR)
membrane raft distribution (GO:0031580)	2	2	0.01	+	> 100	0.000289	0.0212
vertebrate eye-specific patterning (GO:0150064)	2	2	0.01	+	> 100	0.000289	0.0211
complement-mediated synapse pruning (GO:0150062)	2	2	0.01	+	> 100	0.000289	0.021
regulation of hippocampal neuron apoptotic process (GO:0110089)	3	2	0.02	+	94.68	0.000479	0.0321
membrane raft localization (GO:0051665)	3	2	0.02	+	94.68	0.000479	0.032
negative regulation of interleukin-2 biosynthetic process (GO:0045085)	5	3	0.04	+	85.21	1.83e-05	0.00217
synapse pruning (GO:0098883)	7	4	0.05	+	81.15	7.31e-07	0.000182
microglial cell activation involved in immune response (GO:0002282)	4	2	0.03	+	71.01	0.000715	0.0435
regulation of interleukin-10 biosynthetic process (GO:0045074)	4	2	0.03	+	71.01	0.000715	0.0433
central nervous system myelin maintenance (GO:0032286)	4	2	0.03	+	71.01	0.000715	0.0432
central nervous system myelination (GO:0022010)	21	6	0.15	+	40.58	2.78e-08	1.62e-05
axon ensheathment in central nervous system (GO:0032291)	21	6	0.15	+	40.58	2.78e-08	1.56e-05
positive regulation of myelination (GO:0031643)	16	4	0.11	+	35.5	1.02e-05	0.00132
positive regulation of chemokine secretion (GO:0090197)	15	3	0.11	+	28.4	0.000253	0.0193
oligodendrocyte development (GO:0014003)	37	7	0.26	+	26.87	2.2e-08	1.38e-05
regulation of chemokine secretion (GO:0090196)	16	3	0.11	+	26.63	0.000299	0.0216
negative regulation of interleukin-17 production (GO:0032700)	17	3	0.12	+	25.06	0.00035	0.0249
regulation of antigen processing and presentation (GO:0002577)	18	3	0.13	+	23.67	0.000407	0.028
positive regulation of astrocyte differentiation (GO:0048711)	18	3	0.13	+	23.67	0.000407	0.0278
negative regulation of cytokine biosynthetic process (GO:0042036)	30	5	0.21	+	23.67	4.3e-06	0.000654
regulation of interleukin-2 biosynthetic process (GO:0045076)	19	3	0.13	+	22.42	0.000468	0.0317
osteoclast differentiation (GO:0030316)	45	7	0.32	+	22.09	7.34e-08	3.03e-05
regulation of macrophage differentiation (GO:0045649)	20	3	0.14	+	21.3	0.000536	0.0344
membrane raft organization (GO:0031579)	20	3	0.14	+	21.3	0.000536	0.0343
regulation of interleukin-17 production (GO:0032660)	30	4	0.21	+	18.94	9.06e-05	0.00841
positive regulation of osteoclast differentiation (GO:0045672)	31	4	0.22	+	18.32	0.000102	0.00939
oligodendrocyte differentiation (GO:0048709)	63	8	0.44	+	18.03	3.5e-08	1.71e-05
positive T cell selection (GO:0043368)	32	4	0.23	+	17.75	0.000114	0.0103
defense response to protozoan (GO:0042832)	32	4	0.23	+	17.75	0.000114	0.0102
response to protozoan (GO:0001562)	36	4	0.25	+	15.78	0.000173	0.0145
myelination (GO:0042552)	107	11	0.75	+	14.6	6.91e-10	1.35e-06
regulation of astrocyte differentiation (GO:0048710)	39	4	0.27	+	14.57	0.00023	0.0182
mRNA stabilization (GO:0048255)	39	4	0.27	+	14.57	0.00023	0.0181
ensheathment of neurons (GO:0007272)	109	11	0.77	+	14.33	8.28e-10	1.3e-06
axon ensheathment (GO:0008366)	109	11	0.77	+	14.33	8.28e-10	1.18e-06
macrophage activation (GO:0042116)	41	4	0.29	+	13.85	0.000274	0.0204
positive regulation of myeloid leukocyte differentiation (GO:0002763)	62	6	0.44	+	13.74	8.13e-06	0.00111
positive regulation of gliogenesis (GO:0014015)	84	8	0.59	+	13.53	2.7e-07	8.48e-05
CD4-positive, alpha-beta T cell activation (GO:0035710)	43	4	0.3	+	13.21	0.000325	0.0233
regulation of triglyceride metabolic process (GO:0090207)	44	4	0.31	+	12.91	0.000352	0.0248
RNA stabilization (GO:0043489)	44	4	0.31	+	12.91	0.000352	0.0247
glial cell development (GO:0021782)	101	9	0.71	+	12.65	8.07e-08	3.01e-05
regulation of myelination (GO:0031641)	45	4	0.32	+	12.62	0.000382	0.0264
peripheral nervous system development (GO:0007422)	70	6	0.49	+	12.17	1.55e-05	0.00188
T cell selection (GO:0045058)	48	4	0.34	+	11.83	0.00048	0.0319
positive regulation of phagocytosis (GO:0050766)	73	6	0.51	+	11.67	1.94e-05	0.00227
positive regulation of immunoglobulin production (GO:0002639)	49	4	0.35	+	11.59	0.000516	0.034
positive regulation of glial cell differentiation (GO:0045687)	49	4	0.35	+	11.59	0.000516	0.0339
negative regulation of mRNA catabolic process (GO:1902373)	49	4	0.35	+	11.59	0.000516	0.0337
regulation of interleukin-10 production (GO:0032653)	52	4	0.37	+	10.92	0.000637	0.0395
positive regulation of myeloid cell differentiation (GO:0045639)	97	7	0.68	+	10.25	8.6e-06	0.00114
negative regulation of RNA catabolic process (GO:1902369)	56	4	0.39	+	10.14	0.000827	0.0486
regulation of phagocytosis (GO:0050764)	99	7	0.7	+	10.04	9.76e-06	0.00129
regulation of osteoclast differentiation (GO:0045670)	72	5	0.51	+	9.86	0.000207	0.017
alpha-beta T cell activation (GO:0046631)	72	5	0.51	+	9.86	0.000207	0.0169
regulation of chemokine production (GO:0032642)	87	6	0.61	+	9.79	4.9e-05	0.00516
integrin-mediated signaling pathway (GO:0007229)	73	5	0.51	+	9.73	0.000219	0.0177
T cell activation involved in immune response (GO:0002286)	73	5	0.51	+	9.73	0.000219	0.0176
positive regulation of interferon-gamma production (GO:0032729)	74	5	0.52	+	9.6	0.000233	0.0183
regulation of cytokine biosynthetic process (GO:0042035)	104	7	0.73	+	9.56	1.32e-05	0.00167
regulation of myeloid leukocyte differentiation (GO:0002761)	123	8	0.87	+	9.24	3.99e-06	0.00062
glial cell differentiation (GO:0010001)	171	11	1.2	+	9.14	6.58e-08	2.86e-05
leukocyte proliferation (GO:0070661)	109	7	0.77	+	9.12	1.76e-05	0.00211
gliogenesis (GO:0042063)	220	14	1.55	+	9.04	1.13e-09	1.36e-06
myeloid leukocyte differentiation (GO:0002573)	111	7	0.78	+	8.96	1.97e-05	0.00229
regulation of gliogenesis (GO:0014013)	145	9	1.02	+	8.81	1.42e-06	0.000271
regulation of glial cell differentiation (GO:0045685)	85	5	0.6	+	8.35	0.000427	0.0291
regulation of tumor necrosis factor production (GO:0032680)	154	9	1.08	+	8.3	2.27e-06	0.000404
regulation of tumor necrosis factor superfamily cytokine production (GO:1903555)	156	9	1.1	+	8.19	2.51e-06	0.000437
regulation of interferon-gamma production (GO:0032649)	106	6	0.75	+	8.04	0.000138	0.0119
leukocyte activation involved in immune response (GO:0002366)	162	9	1.14	+	7.89	3.37e-06	0.000539
extracellular matrix organization (GO:0030198)	235	13	1.65	+	7.86	2.21e-08	1.33e-05
regulation of myeloid cell differentiation (GO:0045637)	200	11	1.41	+	7.81	2.94e-07	9.03e-05
positive regulation of tumor necrosis factor production (GO:0032760)	91	5	0.64	+	7.8	0.000574	0.036
positive regulation of leukocyte differentiation (GO:1902107)	164	9	1.15	+	7.79	3.7e-06	0.000587
positive regulation of tumor necrosis factor superfamily cytokine production (GO:1903557)	92	5	0.65	+	7.72	0.000602	0.0375
cell activation involved in immune response (GO:0002263)	166	9	1.17	+	7.7	4.07e-06	0.000625
myeloid leukocyte activation (GO:0002274)	113	6	0.8	+	7.54	0.000192	0.016
positive regulation of inflammatory response (GO:0050729)	134	7	0.94	+	7.42	6.17e-05	0.00616
extracellular structure organization (GO:0043062)	268	14	1.89	+	7.42	1.24e-08	1.14e-05
mononuclear cell proliferation (GO:0032943)	99	5	0.7	+	7.17	0.000827	0.0487
lymphocyte activation involved in immune response (GO:0002285)	119	6	0.84	+	7.16	0.000251	0.0193
regulation of mRNA catabolic process (GO:0061013)	119	6	0.84	+	7.16	0.000251	0.0192
negative regulation of cytokine production (GO:0001818)	249	12	1.75	+	6.84	3.24e-07	9.77e-05
MAPK cascade (GO:0000165)	151	7	1.06	+	6.58	0.000126	0.011
inflammatory response (GO:0006954)	435	20	3.06	+	6.53	6.74e-11	2.11e-07
response to tumor necrosis factor (GO:0034612)	135	6	0.95	+	6.31	0.000479	0.0322
positive regulation of hemopoiesis (GO:1903708)	204	9	1.44	+	6.27	1.98e-05	0.00228
signal transduction by protein phosphorylation (GO:0023014)	182	8	1.28	+	6.24	5.92e-05	0.00599
skeletal muscle tissue development (GO:0007519)	139	6	0.98	+	6.13	0.000555	0.0351
positive regulation of response to external stimulus (GO:0032103)	302	13	2.13	+	6.11	3.55e-07	0.000105
regulation of leukocyte differentiation (GO:1902105)	287	12	2.02	+	5.94	1.36e-06	0.000264
positive regulation of ERK1 and ERK2 cascade (GO:0070374)	217	9	1.53	+	5.89	3.15e-05	0.00348
response to molecule of bacterial origin (GO:0002237)	293	12	2.06	+	5.82	1.68e-06	0.000309
skeletal muscle organ development (GO:0060538)	148	6	1.04	+	5.76	0.000762	0.0454
cellular response to lipopolysaccharide (GO:0071222)	198	8	1.39	+	5.74	0.000104	0.00949
response to lipopolysaccharide (GO:0032496)	275	11	1.94	+	5.68	5.71e-06	0.000807
myeloid cell differentiation (GO:0030099)	230	9	1.62	+	5.56	4.87e-05	0.00516
response to wounding (GO:0009611)	333	13	2.34	+	5.54	1.02e-06	0.000222
cellular response to molecule of bacterial origin (GO:0071219)	206	8	1.45	+	5.52	0.000135	0.0118
adaptive immune response based on somatic recombination of immune receptors built from immunoglobulin superfamily domains (GO:0002460)	340	13	2.39	+	5.43	1.28e-06	0.00025
positive regulation of peptidyl-tyrosine phosphorylation (GO:0050731)	190	7	1.34	+	5.23	0.000484	0.032
regulation of hemopoiesis (GO:1903706)	385	14	2.71	+	5.16	8.72e-07	0.000201
immune effector process (GO:0002252)	635	23	4.47	+	5.14	2.16e-10	5.64e-07
regulation of ERK1 and ERK2 cascade (GO:0070372)	304	11	2.14	+	5.14	1.42e-05	0.00175
positive regulation of cytokine production (GO:0001819)	421	15	2.96	+	5.06	4.47e-07	0.000119
cellular response to biotic stimulus (GO:0071216)	227	8	1.6	+	5	0.000256	0.0194
positive regulation of defense response (GO:0031349)	314	11	2.21	+	4.97	1.89e-05	0.00223
cell chemotaxis (GO:0060326)	201	7	1.42	+	4.95	0.000668	0.0409
regulation of cytokine production (GO:0001817)	653	22	4.6	+	4.78	2.02e-09	2.27e-06
synapse organization (GO:0050808)	270	9	1.9	+	4.73	0.000158	0.0133
positive regulation of protein kinase activity (GO:0045860)	433	14	3.05	+	4.59	3.29e-06	0.000537
lymphocyte mediated immunity (GO:0002449)	320	10	2.25	+	4.44	0.000114	0.0102
leukocyte mediated immunity (GO:0002443)	356	11	2.51	+	4.39	5.71e-05	0.00582
leukocyte differentiation (GO:0002521)	360	11	2.53	+	4.34	6.3e-05	0.00625
T cell activation (GO:0042110)	264	8	1.86	+	4.3	0.000676	0.0413
response to metal ion (GO:0010038)	269	8	1.89	+	4.22	0.000761	0.0455
positive regulation of kinase activity (GO:0033674)	471	14	3.32	+	4.22	8.34e-06	0.00113
adaptive immune response (GO:0002250)	472	14	3.32	+	4.21	8.54e-06	0.00114
positive regulation of MAPK cascade (GO:0043410)	516	15	3.63	+	4.13	5.08e-06	0.000752
negative regulation of immune system process (GO:0002683)	453	13	3.19	+	4.08	2.53e-05	0.00288
chemotaxis (GO:0006935)	464	13	3.27	+	3.98	3.23e-05	0.00354
taxis (GO:0042330)	467	13	3.29	+	3.95	3.44e-05	0.00375
regulation of inflammatory response (GO:0050727)	325	9	2.29	+	3.93	0.00059	0.0369
hemopoiesis (GO:0030097)	633	17	4.46	+	3.81	3.25e-06	0.000537
activation of immune response (GO:0002253)	451	12	3.18	+	3.78	0.000105	0.00954
innate immune response (GO:0045087)	728	19	5.13	+	3.71	1.25e-06	0.000254
defense response (GO:0006952)	1304	34	9.18	+	3.7	3.92e-11	2.05e-07
positive regulation of transferase activity (GO:0051347)	543	14	3.82	+	3.66	3.86e-05	0.00414
cell migration (GO:0016477)	820	21	5.77	+	3.64	4.41e-07	0.000119
response to other organism (GO:0051707)	1024	26	7.21	+	3.61	1.87e-08	1.33e-05
cell adhesion (GO:0007155)	788	20	5.55	+	3.6	9.75e-07	0.000215
response to external biotic stimulus (GO:0043207)	1026	26	7.22	+	3.6	1.94e-08	1.27e-05
positive regulation of intracellular signal transduction (GO:1902533)	912	23	6.42	+	3.58	1.54e-07	5.24e-05
biological adhesion (GO:0022610)	798	20	5.62	+	3.56	1.18e-06	0.000243
regulation of defense response (GO:0031347)	601	15	4.23	+	3.54	2.91e-05	0.00326
response to bacterium (GO:0009617)	802	20	5.65	+	3.54	1.27e-06	0.000255
immune system development (GO:0002520)	726	18	5.11	+	3.52	4.86e-06	0.000726
response to biotic stimulus (GO:0009607)	1049	26	7.39	+	3.52	3e-08	1.62e-05
regulation of MAPK cascade (GO:0043408)	731	18	5.15	+	3.5	5.33e-06	0.000774
positive regulation of immune system process (GO:0002684)	1056	26	7.44	+	3.5	3.41e-08	1.73e-05
response to cytokine (GO:0034097)	732	18	5.15	+	3.49	5.43e-06	0.000774
hematopoietic or lymphoid organ development (GO:0048534)	692	17	4.87	+	3.49	1.02e-05	0.00133
regulation of response to external stimulus (GO:0032101)	739	18	5.2	+	3.46	6.16e-06	0.000855
cell activation (GO:0001775)	583	14	4.11	+	3.41	8.1e-05	0.00775
leukocyte activation (GO:0045321)	503	12	3.54	+	3.39	0.000281	0.0208
cellular response to cytokine stimulus (GO:0071345)	632	15	4.45	+	3.37	5.09e-05	0.00532
localization of cell (GO:0051674)	935	22	6.58	+	3.34	9.17e-07	0.000208
cell motility (GO:0048870)	935	22	6.58	+	3.34	9.17e-07	0.000205
regulation of protein secretion (GO:0050708)	468	11	3.3	+	3.34	0.000569	0.0358
regulation of protein kinase activity (GO:0045859)	659	15	4.64	+	3.23	8.05e-05	0.00775
positive regulation of protein phosphorylation (GO:0001934)	981	22	6.91	+	3.18	1.98e-06	0.000357
regulation of immune system process (GO:0002682)	1479	33	10.41	+	3.17	3.86e-09	3.78e-06
positive regulation of phosphorylation (GO:0042327)	1033	23	7.27	+	3.16	1.27e-06	0.000253
locomotion (GO:0040011)	1125	25	7.92	+	3.16	4.29e-07	0.000118
positive regulation of immune response (GO:0050778)	726	16	5.11	+	3.13	6.7e-05	0.00656
positive regulation of phosphorus metabolic process (GO:0010562)	1101	24	7.75	+	3.1	1.05e-06	0.000225
positive regulation of phosphate metabolic process (GO:0045937)	1101	24	7.75	+	3.1	1.05e-06	0.000222
immune response (GO:0006955)	1377	30	9.7	+	3.09	3.79e-08	1.75e-05
positive regulation of cell motility (GO:2000147)	554	12	3.9	+	3.08	0.00065	0.04
protein phosphorylation (GO:0006468)	739	16	5.2	+	3.07	8.2e-05	0.00779
regulation of immune response (GO:0050776)	930	20	6.55	+	3.05	1.1e-05	0.00142
positive regulation of cell differentiation (GO:0045597)	1076	23	7.58	+	3.04	2.49e-06	0.00044
positive regulation of catalytic activity (GO:0043085)	1043	22	7.34	+	3	5.2e-06	0.000762
positive regulation of cellular component movement (GO:0051272)	571	12	4.02	+	2.98	0.000841	0.0492
positive regulation of signal transduction (GO:0009967)	1480	31	10.42	+	2.97	5.18e-08	2.32e-05
immune system process (GO:0002376)	2249	47	15.84	+	2.97	6.14e-12	9.62e-08
response to lipid (GO:0033993)	624	13	4.39	+	2.96	0.000555	0.0352
positive regulation of multicellular organismal process (GO:0051240)	1873	39	13.19	+	2.96	7.3e-10	1.27e-06
regulation of kinase activity (GO:0043549)	725	15	5.11	+	2.94	0.000223	0.0178
positive regulation of developmental process (GO:0051094)	1507	31	10.61	+	2.92	7.71e-08	3.02e-05
intracellular signal transduction (GO:0035556)	1379	28	9.71	+	2.88	4.75e-07	0.000124
response to external stimulus (GO:0009605)	1972	40	13.89	+	2.88	8.81e-10	1.15e-06
regulation of protein transport (GO:0051223)	702	14	4.94	+	2.83	0.000519	0.0338
regulation of anatomical structure morphogenesis (GO:0022603)	1058	21	7.45	+	2.82	2.12e-05	0.00243
positive regulation of molecular function (GO:0044093)	1414	28	9.96	+	2.81	7.75e-07	0.00019
positive regulation of cell communication (GO:0010647)	1671	33	11.77	+	2.8	6.92e-08	2.93e-05
central nervous system development (GO:0007417)	812	16	5.72	+	2.8	0.000235	0.0183
positive regulation of signaling (GO:0023056)	1678	33	11.82	+	2.79	7.62e-08	3.07e-05
negative regulation of programmed cell death (GO:0043069)	920	18	6.48	+	2.78	0.000103	0.00943
regulation of transferase activity (GO:0051338)	821	16	5.78	+	2.77	0.000265	0.0199
positive regulation of response to stimulus (GO:0048584)	2262	44	15.93	+	2.76	3.56e-10	7.98e-07
positive regulation of cell population proliferation (GO:0008284)	979	19	6.89	+	2.76	7.25e-05	0.00702
positive regulation of protein modification process (GO:0031401)	1199	23	8.44	+	2.72	1.41e-05	0.00176
regulation of establishment of protein localization (GO:0070201)	733	14	5.16	+	2.71	0.000785	0.0466
negative regulation of apoptotic process (GO:0043066)	901	17	6.34	+	2.68	0.000246	0.019
positive regulation of transport (GO:0051050)	1063	20	7.49	+	2.67	7.02e-05	0.00684
regulation of intracellular signal transduction (GO:1902531)	1560	29	10.98	+	2.64	1.67e-06	0.000312
regulation of cell differentiation (GO:0045595)	1834	34	12.91	+	2.63	1.85e-07	6.17e-05
regulation of multicellular organismal development (GO:2000026)	2104	39	14.82	+	2.63	1.79e-08	1.34e-05
positive regulation of cellular protein metabolic process (GO:0032270)	1512	28	10.65	+	2.63	2.8e-06	0.000472
negative regulation of cell death (GO:0060548)	1029	19	7.25	+	2.62	0.000137	0.0119
regulation of hydrolase activity (GO:0051336)	975	18	6.87	+	2.62	0.000208	0.0169
regulation of cell motility (GO:2000145)	925	17	6.51	+	2.61	0.000331	0.0236
regulation of cell migration (GO:0030334)	876	16	6.17	+	2.59	0.000533	0.0344
positive regulation of protein metabolic process (GO:0051247)	1617	29	11.39	+	2.55	3.35e-06	0.000542
regulation of multicellular organismal process (GO:0051239)	3127	55	22.02	+	2.5	4.07e-11	1.6e-07
regulation of cell death (GO:0010941)	1657	29	11.67	+	2.49	5.36e-06	0.000771
cell surface receptor signaling pathway (GO:0007166)	1835	32	12.92	+	2.48	1.7e-06	0.000311
movement of cell or subcellular component (GO:0006928)	1320	23	9.29	+	2.47	6.14e-05	0.00617
regulation of catalytic activity (GO:0050790)	1796	31	12.65	+	2.45	4.71e-06	0.00071
regulation of programmed cell death (GO:0043067)	1507	26	10.61	+	2.45	3.71e-05	0.00401
cellular response to organic substance (GO:0071310)	1745	30	12.29	+	2.44	7.39e-06	0.00102
regulation of developmental process (GO:0050793)	2621	45	18.46	+	2.44	1.25e-08	1.09e-05
regulation of protein phosphorylation (GO:0001932)	1399	24	9.85	+	2.44	8.62e-05	0.00805
regulation of cell population proliferation (GO:0042127)	1633	28	11.5	+	2.44	1.71e-05	0.00207
regulation of locomotion (GO:0040012)	1002	17	7.06	+	2.41	0.000802	0.0475
regulation of apoptotic process (GO:0042981)	1484	25	10.45	+	2.39	6.61e-05	0.00652
nervous system development (GO:0007399)	2204	37	15.52	+	2.38	6e-07	0.000154
cellular response to chemical stimulus (GO:0070887)	2241	37	15.78	+	2.34	8.47e-07	0.000201
regulation of phosphorylation (GO:0042325)	1517	25	10.68	+	2.34	8.26e-05	0.0078
negative regulation of multicellular organismal process (GO:0051241)	1277	21	8.99	+	2.34	0.000371	0.0259
regulation of response to stress (GO:0080134)	1281	21	9.02	+	2.33	0.000381	0.0264
regulation of phosphate metabolic process (GO:0019220)	1671	27	11.77	+	2.29	5.16e-05	0.00532
regulation of phosphorus metabolic process (GO:0051174)	1672	27	11.77	+	2.29	5.2e-05	0.00533
response to oxygen-containing compound (GO:1901700)	1244	20	8.76	+	2.28	0.000644	0.0398
response to stress (GO:0006950)	3064	49	21.58	+	2.27	1.89e-08	1.29e-05
regulation of molecular function (GO:0065009)	2452	39	17.27	+	2.26	1.12e-06	0.000235
cell development (GO:0048468)	1712	27	12.06	+	2.24	0.000115	0.0102
neurogenesis (GO:0022008)	1716	27	12.08	+	2.23	0.000116	0.0102
positive regulation of gene expression (GO:0010628)	1931	30	13.6	+	2.21	4.37e-05	0.00466
multi-organism process (GO:0051704)	2125	33	14.96	+	2.21	1.52e-05	0.00186
positive regulation of nucleobase-containing compound metabolic process (GO:0045935)	1770	27	12.46	+	2.17	0.000152	0.0129
cell differentiation (GO:0030154)	3627	55	25.54	+	2.15	1.28e-08	1e-05
regulation of protein modification process (GO:0031399)	1741	26	12.26	+	2.12	0.000269	0.0201
regulation of signaling (GO:0023051)	3152	47	22.2	+	2.12	4.13e-07	0.000118
positive regulation of RNA metabolic process (GO:0051254)	1612	24	11.35	+	2.11	0.000524	0.034
cellular developmental process (GO:0048869)	3715	55	26.16	+	2.1	3.53e-08	1.68e-05
regulation of protein metabolic process (GO:0051246)	2635	39	18.55	+	2.1	5.87e-06	0.000822
positive regulation of nitrogen compound metabolic process (GO:0051173)	2986	44	21.03	+	2.09	1.53e-06	0.000289
regulation of cell communication (GO:0010646)	3137	46	22.09	+	2.08	8.21e-07	0.000198
regulation of transport (GO:0051049)	1911	28	13.46	+	2.08	0.000261	0.0197
positive regulation of cellular metabolic process (GO:0031325)	3144	46	22.14	+	2.08	8.61e-07	0.000202
system development (GO:0048731)	4158	60	29.28	+	2.05	1.27e-08	1.04e-05
positive regulation of metabolic process (GO:0009893)	3419	49	24.08	+	2.04	6.23e-07	0.000158
regulation of signal transduction (GO:0009966)	2724	39	19.18	+	2.03	1.37e-05	0.00172
regulation of cellular protein metabolic process (GO:0032268)	2445	35	17.22	+	2.03	5.13e-05	0.00533
positive regulation of macromolecule metabolic process (GO:0010604)	3147	45	22.16	+	2.03	2.67e-06	0.00046
response to organic substance (GO:0010033)	2408	34	16.96	+	2.01	8.29e-05	0.00779
regulation of response to stimulus (GO:0048583)	3842	54	27.05	+	2	2.21e-07	7.09e-05
regulation of localization (GO:0032879)	2785	39	19.61	+	1.99	2.75e-05	0.0031
positive regulation of cellular biosynthetic process (GO:0031328)	1862	26	13.11	+	1.98	0.000758	0.0456
response to chemical (GO:0042221)	3375	47	23.77	+	1.98	3.05e-06	0.000509
positive regulation of biological process (GO:0048518)	5947	82	41.88	+	1.96	1.98e-11	1.55e-07
positive regulation of cellular process (GO:0048522)	5244	71	36.93	+	1.92	3.79e-09	3.96e-06
multicellular organism development (GO:0007275)	4722	63	33.25	+	1.89	7.73e-08	2.96e-05
developmental process (GO:0032502)	5369	70	37.81	+	1.85	3.03e-08	1.58e-05
animal organ development (GO:0048513)	2998	39	21.11	+	1.85	0.000141	0.0121
signal transduction (GO:0007165)	4767	62	33.57	+	1.85	4e-07	0.000116
anatomical structure development (GO:0048856)	5087	66	35.82	+	1.84	9.64e-08	3.52e-05
cell communication (GO:0007154)	5167	66	36.38	+	1.81	1.91e-07	6.22e-05
signaling (GO:0023052)	5039	64	35.48	+	1.8	4.28e-07	0.00012
cellular response to stimulus (GO:0051716)	6432	77	45.29	+	1.7	1.21e-07	4.3e-05
localization (GO:0051179)	4712	56	33.18	+	1.69	3.14e-05	0.00349
regulation of biological quality (GO:0065008)	3852	45	27.12	+	1.66	0.000427	0.029
negative regulation of cellular process (GO:0048523)	4482	51	31.56	+	1.62	0.000288	0.0212
regulation of primary metabolic process (GO:0080090)	5098	57	35.9	+	1.59	0.000176	0.0147
regulation of nitrogen compound metabolic process (GO:0051171)	4952	55	34.87	+	1.58	0.000237	0.0184
regulation of macromolecule metabolic process (GO:0060255)	5232	58	36.84	+	1.57	0.000147	0.0126
response to stimulus (GO:0050896)	8247	91	58.07	+	1.57	1.21e-07	4.22e-05
negative regulation of biological process (GO:0048519)	5005	55	35.24	+	1.56	0.000351	0.0248
regulation of cellular metabolic process (GO:0031323)	5288	58	37.24	+	1.56	0.00022	0.0176
cellular component organization (GO:0016043)	5086	55	35.81	+	1.54	0.000547	0.0349
regulation of metabolic process (GO:0019222)	5688	61	40.05	+	1.52	0.000307	0.0221
multicellular organismal process (GO:0032501)	7128	73	50.19	+	1.45	0.0002	0.0165
regulation of cellular process (GO:0050794)	10472	103	73.74	+	1.4	3.8e-06	0.000596
regulation of biological process (GO:0050789)	11171	108	78.66	+	1.37	2.73e-06	0.000466
biological regulation (GO:0065007)	11782	110	82.96	+	1.33	1.3e-05	0.00166

## Sheet: WT_18m_vs_NLF_18m_sig_down_biol
Analysis Type:	PANTHER Overrepresentation Test (Released 20190308)
Annotation Version and Release Date:	GO Ontology database Released 2019-02-02
Analyzed List:	upload_1 (Mus musculus)
Reference List:	Mus musculus (all genes in database)
Test Type:	FISHER
Correction:	FDR
GO biological process complete	Mus musculus - REFLIST (22296)	upload_1 (139)	upload_1 (expected)	upload_1 (over/under)	upload_1 (fold Enrichment)	upload_1 (raw P-value)	upload_1 (FDR)
anterior/posterior pattern specification involved in kidney development (GO:0072098)	2	2	0.01	+	> 100	0.000227	0.0263
intermediate mesoderm development (GO:0048389)	2	2	0.01	+	> 100	0.000227	0.0262
pattern specification involved in mesonephros development (GO:0061227)	2	2	0.01	+	> 100	0.000227	0.026
ureter urothelium development (GO:0072190)	3	2	0.02	+	> 100	0.000376	0.0358
metanephric mesenchyme morphogenesis (GO:0072133)	3	2	0.02	+	> 100	0.000376	0.0356
kidney mesenchyme morphogenesis (GO:0072131)	3	2	0.02	+	> 100	0.000376	0.0354
nephrogenic mesenchyme development (GO:0072076)	3	2	0.02	+	> 100	0.000376	0.0351
positive regulation of cardiac neural crest cell migration involved in outflow tract morphogenesis (GO:1905312)	3	2	0.02	+	> 100	0.000376	0.0349
regulation of cardiac neural crest cell migration involved in outflow tract morphogenesis (GO:1905310)	3	2	0.02	+	> 100	0.000376	0.0347
positive regulation of neural crest cell differentiation (GO:1905294)	3	2	0.02	+	> 100	0.000376	0.0345
regulation of neural crest cell differentiation (GO:1905292)	3	2	0.02	+	> 100	0.000376	0.0343
positive regulation of skeletal muscle fiber differentiation (GO:1902811)	3	2	0.02	+	> 100	0.000376	0.0341
pattern specification involved in metanephros development (GO:0072268)	4	2	0.02	+	80.2	0.000562	0.0452
negative regulation of glomerular mesangial cell proliferation (GO:0072125)	4	2	0.02	+	80.2	0.000562	0.045
negative regulation of glomerulus development (GO:0090194)	4	2	0.02	+	80.2	0.000562	0.0448
negative regulation of prostatic bud formation (GO:0060686)	4	2	0.02	+	80.2	0.000562	0.0445
regulation of skeletal muscle fiber differentiation (GO:1902809)	4	2	0.02	+	80.2	0.000562	0.0443
renal system pattern specification (GO:0072048)	9	3	0.06	+	53.47	4.91e-05	0.00907
pattern specification involved in kidney development (GO:0061004)	9	3	0.06	+	53.47	4.91e-05	0.00896
cell proliferation involved in kidney development (GO:0072111)	10	3	0.06	+	48.12	6.36e-05	0.0107
kidney mesenchyme development (GO:0072074)	14	4	0.09	+	45.83	4.04e-06	0.00234
nephric duct morphogenesis (GO:0072178)	11	3	0.07	+	43.75	8.06e-05	0.013
nephric duct development (GO:0072176)	12	3	0.07	+	40.1	0.0001	0.015
embryonic skeletal joint morphogenesis (GO:0060272)	13	3	0.08	+	37.02	0.000123	0.0175
embryonic skeletal joint development (GO:0072498)	15	3	0.09	+	32.08	0.000177	0.0232
retinoic acid metabolic process (GO:0042573)	21	4	0.13	+	30.55	1.61e-05	0.00452
quaternary ammonium group transport (GO:0015697)	16	3	0.1	+	30.08	0.00021	0.0257
mesenchymal cell proliferation (GO:0010463)	16	3	0.1	+	30.08	0.00021	0.0255
glomerulus vasculature development (GO:0072012)	17	3	0.11	+	28.31	0.000246	0.0275
negative regulation of kidney development (GO:0090185)	17	3	0.11	+	28.31	0.000246	0.0273
ureter development (GO:0072189)	18	3	0.11	+	26.73	0.000285	0.029
kidney vasculature development (GO:0061440)	18	3	0.11	+	26.73	0.000285	0.0289
renal system vasculature development (GO:0061437)	18	3	0.11	+	26.73	0.000285	0.0287
regulation of skeletal muscle cell differentiation (GO:2001014)	20	3	0.12	+	24.06	0.000376	0.036
embryonic forelimb morphogenesis (GO:0035115)	36	5	0.22	+	22.28	5.32e-06	0.00269
positive regulation of stem cell differentiation (GO:2000738)	22	3	0.14	+	21.87	0.000484	0.0406
organic cation transport (GO:0015695)	31	4	0.19	+	20.7	6.36e-05	0.0106
positive regulation of biomineral tissue development (GO:0070169)	47	6	0.29	+	20.48	9.17e-07	0.00103
smooth muscle tissue development (GO:0048745)	24	3	0.15	+	20.05	0.00061	0.046
regulation of collateral sprouting (GO:0048670)	24	3	0.15	+	20.05	0.00061	0.0458
embryonic hindlimb morphogenesis (GO:0035116)	34	4	0.21	+	18.87	8.84e-05	0.014
forelimb morphogenesis (GO:0035136)	45	5	0.28	+	17.82	1.44e-05	0.00426
retinoid metabolic process (GO:0001523)	47	5	0.29	+	17.06	1.75e-05	0.00457
embryonic camera-type eye development (GO:0031076)	39	4	0.24	+	16.45	0.000144	0.02
positive regulation of bone mineralization (GO:0030501)	39	4	0.24	+	16.45	0.000144	0.0199
diterpenoid metabolic process (GO:0016101)	49	5	0.31	+	16.37	2.1e-05	0.00516
ureteric bud development (GO:0001657)	91	9	0.57	+	15.86	1.22e-08	9.59e-05
mesonephric tubule development (GO:0072164)	92	9	0.57	+	15.69	1.34e-08	6.98e-05
mesonephric epithelium development (GO:0072163)	92	9	0.57	+	15.69	1.34e-08	5.24e-05
regulation of biomineral tissue development (GO:0070167)	93	9	0.58	+	15.52	1.46e-08	4.57e-05
regulation of heart morphogenesis (GO:2000826)	42	4	0.26	+	15.28	0.000188	0.0242
mesonephros development (GO:0001823)	95	9	0.59	+	15.2	1.73e-08	3.87e-05
hindlimb morphogenesis (GO:0035137)	44	4	0.27	+	14.58	0.000222	0.026
terpenoid metabolic process (GO:0006721)	55	5	0.34	+	14.58	3.53e-05	0.00768
regulation of bone mineralization (GO:0030500)	78	7	0.49	+	14.4	9.93e-07	0.000916
endocardial cushion development (GO:0003197)	46	4	0.29	+	13.95	0.00026	0.0282
mesenchyme morphogenesis (GO:0072132)	48	4	0.3	+	13.37	0.000303	0.0299
kidney epithelium development (GO:0072073)	129	10	0.8	+	12.43	1.62e-08	4.25e-05
metanephros development (GO:0001656)	81	6	0.5	+	11.88	1.7e-05	0.00451
mesonephric tubule morphogenesis (GO:0072171)	58	4	0.36	+	11.06	0.000596	0.0454
regulation of skeletal muscle tissue development (GO:0048641)	58	4	0.36	+	11.06	0.000596	0.0451
isoprenoid metabolic process (GO:0006720)	74	5	0.46	+	10.84	0.000132	0.0187
positive regulation of striated muscle cell differentiation (GO:0051155)	74	5	0.46	+	10.84	0.000132	0.0186
regulation of kidney development (GO:0090183)	60	4	0.37	+	10.69	0.000672	0.049
nephron epithelium development (GO:0072009)	94	6	0.59	+	10.24	3.75e-05	0.00754
nephron tubule development (GO:0072080)	82	5	0.51	+	9.78	0.000209	0.0258
negative regulation of cell morphogenesis involved in differentiation (GO:0010771)	99	6	0.62	+	9.72	4.94e-05	0.0089
pancreas development (GO:0031016)	86	5	0.54	+	9.33	0.000258	0.0281
segmentation (GO:0035282)	104	6	0.65	+	9.25	6.41e-05	0.0106
kidney morphogenesis (GO:0060993)	87	5	0.54	+	9.22	0.000271	0.0287
embryonic skeletal system morphogenesis (GO:0048704)	105	6	0.65	+	9.17	6.74e-05	0.011
cellular hormone metabolic process (GO:0034754)	88	5	0.55	+	9.11	0.000285	0.0294
renal tubule development (GO:0061326)	88	5	0.55	+	9.11	0.000285	0.0292
nephron development (GO:0072006)	124	7	0.77	+	9.06	1.77e-05	0.00449
positive regulation of muscle cell differentiation (GO:0051149)	89	5	0.55	+	9.01	0.0003	0.0299
embryonic limb morphogenesis (GO:0030326)	143	8	0.89	+	8.97	4.68e-06	0.00262
embryonic appendage morphogenesis (GO:0035113)	143	8	0.89	+	8.97	4.68e-06	0.00253
mesenchymal cell differentiation (GO:0048762)	151	8	0.94	+	8.5	6.85e-06	0.00316
embryonic skeletal system development (GO:0048706)	138	7	0.86	+	8.14	3.41e-05	0.00754
regulation of muscle cell differentiation (GO:0051147)	161	8	1	+	7.97	1.07e-05	0.00382
cardiac chamber morphogenesis (GO:0003206)	141	7	0.88	+	7.96	3.89e-05	0.00763
regulation of striated muscle cell differentiation (GO:0051153)	122	6	0.76	+	7.89	0.000148	0.0199
limb morphogenesis (GO:0035108)	168	8	1.05	+	7.64	1.44e-05	0.00442
appendage morphogenesis (GO:0035107)	168	8	1.05	+	7.64	1.44e-05	0.00434
mesenchyme development (GO:0060485)	211	10	1.32	+	7.6	1.24e-06	0.00108
renal system development (GO:0072001)	279	13	1.74	+	7.47	3.55e-08	6.19e-05
regulation of endothelial cell proliferation (GO:0001936)	129	6	0.8	+	7.46	0.000198	0.0253
camera-type eye morphogenesis (GO:0048593)	131	6	0.82	+	7.35	0.000215	0.0257
morphogenesis of a branching structure (GO:0001763)	202	9	1.26	+	7.15	6.92e-06	0.0031
regulation of striated muscle tissue development (GO:0016202)	161	7	1	+	6.97	8.68e-05	0.0139
regulation of muscle tissue development (GO:1901861)	164	7	1.02	+	6.85	9.7e-05	0.0146
kidney development (GO:0001822)	258	11	1.61	+	6.84	9.68e-07	0.000949
regulation of muscle organ development (GO:0048634)	165	7	1.03	+	6.8	0.000101	0.0149
ossification (GO:0001503)	215	9	1.34	+	6.71	1.12e-05	0.0039
limb development (GO:0060173)	192	8	1.2	+	6.68	3.6e-05	0.00763
appendage development (GO:0048736)	192	8	1.2	+	6.68	3.6e-05	0.00753
morphogenesis of a branching epithelium (GO:0061138)	192	8	1.2	+	6.68	3.6e-05	0.00743
cardiac muscle tissue development (GO:0048738)	193	8	1.2	+	6.65	3.73e-05	0.0076
urogenital system development (GO:0001655)	319	13	1.99	+	6.54	1.58e-07	0.000225
positive regulation of lipid metabolic process (GO:0045834)	154	6	0.96	+	6.25	0.000493	0.0411
heart morphogenesis (GO:0003007)	264	10	1.65	+	6.08	8.37e-06	0.00328
cardiac chamber development (GO:0003205)	187	7	1.17	+	6	0.000212	0.0255
branching morphogenesis of an epithelial tube (GO:0048754)	161	6	1	+	5.98	0.000618	0.0461
cellular response to acid chemical (GO:0071229)	162	6	1.01	+	5.94	0.000637	0.0469
eye morphogenesis (GO:0048592)	163	6	1.02	+	5.9	0.000657	0.0482
connective tissue development (GO:0061448)	225	8	1.4	+	5.7	0.000105	0.0154
muscle tissue development (GO:0060537)	338	12	2.11	+	5.69	1.95e-06	0.00161
striated muscle tissue development (GO:0014706)	322	11	2.01	+	5.48	7.54e-06	0.00311
regulation of ossification (GO:0030278)	215	7	1.34	+	5.22	0.000478	0.0405
skeletal system morphogenesis (GO:0048705)	255	8	1.59	+	5.03	0.000241	0.0273
negative regulation of neuron differentiation (GO:0045665)	257	8	1.6	+	4.99	0.000253	0.0278
negative regulation of neurogenesis (GO:0050768)	331	10	2.06	+	4.85	5.43e-05	0.00947
negative regulation of cell development (GO:0010721)	379	11	2.36	+	4.66	3.26e-05	0.0074
embryonic organ morphogenesis (GO:0048562)	312	9	1.95	+	4.63	0.000181	0.0235
muscle organ development (GO:0007517)	282	8	1.76	+	4.55	0.000462	0.0398
negative regulation of nervous system development (GO:0051961)	353	10	2.2	+	4.54	9.12e-05	0.0142
epithelial tube morphogenesis (GO:0060562)	353	10	2.2	+	4.54	9.12e-05	0.014
sensory organ morphogenesis (GO:0090596)	284	8	1.77	+	4.52	0.000484	0.0408
skeletal system development (GO:0001501)	479	13	2.99	+	4.35	1.22e-05	0.00408
positive regulation of cell motility (GO:2000147)	554	15	3.45	+	4.34	2.6e-06	0.00185
pattern specification process (GO:0007389)	444	12	2.77	+	4.34	2.79e-05	0.00654
morphogenesis of an epithelium (GO:0002009)	494	13	3.08	+	4.22	1.68e-05	0.00454
positive regulation of cell migration (GO:0030335)	532	14	3.32	+	4.22	7.83e-06	0.00315
positive regulation of cellular component movement (GO:0051272)	571	15	3.56	+	4.21	3.72e-06	0.00224
regionalization (GO:0003002)	346	9	2.16	+	4.17	0.000379	0.0342
cellular response to growth factor stimulus (GO:0071363)	390	10	2.43	+	4.11	0.000201	0.0254
regulation of developmental growth (GO:0048638)	390	10	2.43	+	4.11	0.000201	0.0252
positive regulation of locomotion (GO:0040017)	586	15	3.65	+	4.11	5.05e-06	0.00264
muscle structure development (GO:0061061)	473	12	2.95	+	4.07	5.07e-05	0.00893
eye development (GO:0001654)	357	9	2.23	+	4.04	0.000473	0.0403
visual system development (GO:0150063)	360	9	2.24	+	4.01	0.000502	0.0416
sensory system development (GO:0048880)	363	9	2.26	+	3.98	0.000532	0.0432
positive regulation of neurogenesis (GO:0050769)	565	14	3.52	+	3.97	1.51e-05	0.00431
positive regulation of cell adhesion (GO:0045785)	404	10	2.52	+	3.97	0.000264	0.0284
response to growth factor (GO:0070848)	405	10	2.52	+	3.96	0.000269	0.0287
positive regulation of neuron differentiation (GO:0045666)	451	11	2.81	+	3.91	0.000147	0.0201
regulation of neuron projection development (GO:0010975)	588	14	3.67	+	3.82	2.33e-05	0.00553
positive regulation of nervous system development (GO:0051962)	633	15	3.95	+	3.8	1.24e-05	0.00404
epithelium development (GO:0060429)	1021	24	6.37	+	3.77	2.64e-08	5.18e-05
positive regulation of cell development (GO:0010720)	641	15	4	+	3.75	1.43e-05	0.00448
heart development (GO:0007507)	556	13	3.47	+	3.75	5.53e-05	0.00942
embryonic morphogenesis (GO:0048598)	604	14	3.77	+	3.72	3.1e-05	0.00715
tissue morphogenesis (GO:0048729)	620	14	3.87	+	3.62	4.09e-05	0.00792
regulation of neuron differentiation (GO:0045664)	759	17	4.73	+	3.59	6.48e-06	0.00308
sensory organ development (GO:0007423)	563	12	3.51	+	3.42	0.000249	0.0275
enzyme linked receptor protein signaling pathway (GO:0007167)	529	11	3.3	+	3.34	0.000554	0.0448
animal organ morphogenesis (GO:0009887)	977	20	6.09	+	3.28	3.51e-06	0.0022
tissue development (GO:0009888)	1625	33	10.13	+	3.26	1.47e-09	2.3e-05
tube development (GO:0035295)	909	18	5.67	+	3.18	1.75e-05	0.0045
regulation of growth (GO:0040008)	712	14	4.44	+	3.15	0.000171	0.0226
regulation of neurogenesis (GO:0050767)	929	18	5.79	+	3.11	2.32e-05	0.0056
regulation of cell adhesion (GO:0030155)	675	13	4.21	+	3.09	0.000358	0.0346
regulation of nervous system development (GO:0051960)	1042	20	6.5	+	3.08	8.94e-06	0.00342
regulation of cell development (GO:0060284)	1063	20	6.63	+	3.02	1.19e-05	0.00406
negative regulation of cell differentiation (GO:0045596)	748	14	4.66	+	3	0.000281	0.0292
regulation of plasma membrane bounded cell projection organization (GO:0120035)	753	14	4.69	+	2.98	0.0003	0.0298
negative regulation of cellular component organization (GO:0051129)	704	13	4.39	+	2.96	0.000528	0.0431
regulation of cell projection organization (GO:0031344)	762	14	4.75	+	2.95	0.000337	0.0329
circulatory system development (GO:0072359)	893	16	5.57	+	2.87	0.000166	0.022
positive regulation of cell differentiation (GO:0045597)	1076	19	6.71	+	2.83	4.69e-05	0.00876
positive regulation of cell population proliferation (GO:0008284)	979	17	6.1	+	2.79	0.000148	0.02
regulation of cell motility (GO:2000145)	925	16	5.77	+	2.77	0.000244	0.0276
positive regulation of developmental process (GO:0051094)	1507	26	9.4	+	2.77	2.35e-06	0.00175
regulation of cell migration (GO:0030334)	876	15	5.46	+	2.75	0.000428	0.0377
regulation of anatomical structure morphogenesis (GO:0022603)	1058	18	6.6	+	2.73	0.00012	0.0172
regulation of cellular component movement (GO:0051270)	1011	17	6.3	+	2.7	0.000215	0.0255
regulation of multicellular organismal development (GO:2000026)	2104	35	13.12	+	2.67	6.42e-08	0.000101
anatomical structure formation involved in morphogenesis (GO:0048646)	909	15	5.67	+	2.65	0.000623	0.0463
positive regulation of phosphorylation (GO:0042327)	1033	17	6.44	+	2.64	0.000275	0.0289
negative regulation of multicellular organismal process (GO:0051241)	1277	21	7.96	+	2.64	5e-05	0.00891
positive regulation of protein phosphorylation (GO:0001934)	981	16	6.12	+	2.62	0.000462	0.0396
regulation of locomotion (GO:0040012)	1002	16	6.25	+	2.56	0.000579	0.0448
regulation of cell population proliferation (GO:0042127)	1633	26	10.18	+	2.55	9.74e-06	0.00355
negative regulation of developmental process (GO:0051093)	1011	16	6.3	+	2.54	0.000637	0.0471
regulation of cell differentiation (GO:0045595)	1834	29	11.43	+	2.54	3.07e-06	0.002
positive regulation of phosphorus metabolic process (GO:0010562)	1101	17	6.86	+	2.48	0.000563	0.0442
positive regulation of phosphate metabolic process (GO:0045937)	1101	17	6.86	+	2.48	0.000563	0.0439
neurogenesis (GO:0022008)	1716	26	10.7	+	2.43	3.56e-05	0.00764
generation of neurons (GO:0048699)	1612	24	10.05	+	2.39	9.11e-05	0.0143
regulation of developmental process (GO:0050793)	2621	39	16.34	+	2.39	1.94e-07	0.000254
positive regulation of cellular component organization (GO:0051130)	1210	18	7.54	+	2.39	0.000592	0.0453
positive regulation of multicellular organismal process (GO:0051240)	1873	27	11.68	+	2.31	4.1e-05	0.00785
cellular response to organic substance (GO:0071310)	1745	25	10.88	+	2.3	9.31e-05	0.0142
regulation of protein phosphorylation (GO:0001932)	1399	20	8.72	+	2.29	0.000586	0.045
regulation of apoptotic process (GO:0042981)	1484	21	9.25	+	2.27	0.000449	0.0389
nervous system development (GO:0007399)	2204	31	13.74	+	2.26	2.1e-05	0.00524
anatomical structure morphogenesis (GO:0009653)	2148	30	13.39	+	2.24	3.29e-05	0.00737
regulation of programmed cell death (GO:0043067)	1507	21	9.4	+	2.24	0.000526	0.0432
regulation of cell death (GO:0010941)	1657	23	10.33	+	2.23	0.00028	0.0293
regulation of phosphorylation (GO:0042325)	1517	21	9.46	+	2.22	0.000565	0.0439
regulation of multicellular organismal process (GO:0051239)	3127	42	19.49	+	2.15	9.55e-07	0.000999
cellular response to chemical stimulus (GO:0070887)	2241	30	13.97	+	2.15	5.5e-05	0.00947
positive regulation of gene expression (GO:0010628)	1931	25	12.04	+	2.08	0.000431	0.0377
regulation of localization (GO:0032879)	2785	36	17.36	+	2.07	1.65e-05	0.00454
response to chemical (GO:0042221)	3375	42	21.04	+	2	7.51e-06	0.00318
positive regulation of metabolic process (GO:0009893)	3419	42	21.32	+	1.97	9.26e-06	0.00346
system development (GO:0048731)	4158	51	25.92	+	1.97	5.74e-07	0.000692
regulation of biological quality (GO:0065008)	3852	47	24.01	+	1.96	2.62e-06	0.00178
positive regulation of macromolecule metabolic process (GO:0010604)	3147	38	19.62	+	1.94	4.42e-05	0.00834
response to organic substance (GO:0010033)	2408	29	15.01	+	1.93	0.000515	0.0425
positive regulation of cellular metabolic process (GO:0031325)	3144	37	19.6	+	1.89	0.000119	0.0173
regulation of signal transduction (GO:0009966)	2724	32	16.98	+	1.88	0.000383	0.0343
regulation of cell communication (GO:0010646)	3137	36	19.56	+	1.84	0.000215	0.0254
regulation of response to stimulus (GO:0048583)	3842	44	23.95	+	1.84	3.84e-05	0.00762
multicellular organism development (GO:0007275)	4722	54	29.44	+	1.83	2.11e-06	0.00165
regulation of signaling (GO:0023051)	3152	36	19.65	+	1.83	0.00033	0.0324
positive regulation of nitrogen compound metabolic process (GO:0051173)	2986	34	18.62	+	1.83	0.000415	0.0367
animal organ development (GO:0048513)	2998	34	18.69	+	1.82	0.000435	0.0379
cell differentiation (GO:0030154)	3627	40	22.61	+	1.77	0.000202	0.0252
anatomical structure development (GO:0048856)	5087	56	31.71	+	1.77	5.93e-06	0.00291
cellular developmental process (GO:0048869)	3715	40	23.16	+	1.73	0.000359	0.0345
positive regulation of cellular process (GO:0048522)	5244	56	32.69	+	1.71	1.26e-05	0.00404
developmental process (GO:0032502)	5369	57	33.47	+	1.7	1.45e-05	0.00422
positive regulation of biological process (GO:0048518)	5947	62	37.08	+	1.67	7.3e-06	0.00318
negative regulation of cellular process (GO:0048523)	4482	46	27.94	+	1.65	0.000403	0.036
multicellular organismal process (GO:0032501)	7128	64	44.44	+	1.44	0.00068	0.0494

## Sheet: WT_18m_vs_NLF_18m_sig_up_cellul
Analysis Type:	PANTHER Overrepresentation Test (Released 20190308)
Annotation Version and Release Date:	GO Ontology database Released 2019-02-02
Analyzed List:	upload_1 (Mus musculus)
Reference List:	Mus musculus (all genes in database)
Test Type:	FISHER
Correction:	FDR
GO cellular component complete	Mus musculus - REFLIST (22296)	upload_1 (157)	upload_1 (expected)	upload_1 (over/under)	upload_1 (fold Enrichment)	upload_1 (raw P-value)	upload_1 (FDR)
basal plasma membrane (GO:0009925)	42	4	0.3	+	13.53	0.000299	0.04
basal part of cell (GO:0045178)	65	5	0.46	+	10.92	0.000132	0.0204
collagen trimer (GO:0005581)	81	6	0.57	+	10.52	3.36e-05	0.00676
basolateral plasma membrane (GO:0016323)	225	9	1.58	+	5.68	4.13e-05	0.00756
extracellular matrix (GO:0031012)	473	16	3.33	+	4.8	3.54e-07	0.000713
collagen-containing extracellular matrix (GO:0062023)	357	12	2.51	+	4.77	1.17e-05	0.00391
lysosome (GO:0005764)	422	14	2.97	+	4.71	2.47e-06	0.00124
lytic vacuole (GO:0000323)	423	14	2.98	+	4.7	2.53e-06	0.00102
vacuole (GO:0005773)	513	14	3.61	+	3.88	2.11e-05	0.0053
cell surface (GO:0009986)	1122	20	7.9	+	2.53	0.000144	0.0207
extracellular region part (GO:0044421)	2204	34	15.52	+	2.19	1.19e-05	0.00343
extracellular space (GO:0005615)	1970	30	13.87	+	2.16	5.68e-05	0.00952
extracellular region (GO:0005576)	2765	39	19.47	+	2	2.57e-05	0.00574
cell periphery (GO:0071944)	5381	67	37.89	+	1.77	4.67e-07	0.000469
plasma membrane (GO:0005886)	5240	64	36.9	+	1.73	1.76e-06	0.00118

## Sheet: WT_18m_vs_NLF_18m_sig_down_cell
Analysis Type:	PANTHER Overrepresentation Test (Released 20190308)
Annotation Version and Release Date:	GO Ontology database Released 2019-02-02
Analyzed List:	upload_1 (Mus musculus)
Reference List:	Mus musculus (all genes in database)
Test Type:	FISHER
Correction:	FDR
GO cellular component complete	Mus musculus - REFLIST (22296)	upload_1 (139)	upload_1 (expected)	upload_1 (over/under)	upload_1 (fold Enrichment)	upload_1 (raw P-value)	upload_1 (FDR)
collagen-containing extracellular matrix (GO:0062023)	357	11	2.23	+	4.94	1.91e-05	0.0077
extracellular matrix (GO:0031012)	473	14	2.95	+	4.75	2.11e-06	0.00212
extracellular space (GO:0005615)	1970	30	12.28	+	2.44	6.43e-06	0.00323
extracellular region part (GO:0044421)	2204	32	13.74	+	2.33	5.47e-06	0.00367
extracellular region (GO:0005576)	2765	40	17.24	+	2.32	2.45e-07	0.000492

## Sheet: WT_18m_vs_NLF_18m_sig_up_molecu
Analysis Type:	PANTHER Overrepresentation Test (Released 20190308)
Annotation Version and Release Date:	GO Ontology database Released 2019-02-02
Analyzed List:	upload_1 (Mus musculus)
Reference List:	Mus musculus (all genes in database)
Test Type:	FISHER
Correction:	FDR
GO molecular function complete	Mus musculus - REFLIST (22296)	upload_1 (157)	upload_1 (expected)	upload_1 (over/under)	upload_1 (fold Enrichment)	upload_1 (raw P-value)	upload_1 (FDR)
enzyme activator activity (GO:0008047)	450	13	3.17	+	4.1	2.37e-05	0.0542
protein binding (GO:0005515)	9011	97	63.45	+	1.53	1.17e-07	0.000533
binding (GO:0005488)	13135	118	92.49	+	1.28	2.82e-05	0.043

[truncated: 32 more sheets: WT_18m_vs_NLF_18m_sig_down_mole, WT_2m_vs_NLGF_2m_sig_up_biologi, WT_2m_vs_NLGF_2m_sig_down_biolo, WT_2m_vs_NLGF_2m_sig_up_cellula, WT_2m_vs_NLGF_2m_sig_down_cellu, WT_2m_vs_NLGF_2m_sig_up_molecul, WT_2m_vs_NLGF_2m_sig_down_molec, WT_6m_vs_NLGF_6m_sig_up_biologi, WT_6m_vs_NLGF_6m_sig_down_biolo, WT_6m_vs_NLGF_6m_sig_up_cellula, WT_6m_vs_NLGF_6m_sig_down_cellu, WT_6m_vs_NLGF_6m_sig_up_molecul, WT_6m_vs_NLGF_6m_sig_down_molec, WT_12m_vs_NLGF_12m_sig_up_biolo, WT_12m_vs_NLGF_12m_sig_down_bio, WT_12m_vs_NLGF_12m_sig_up_cellu, WT_12m_vs_NLGF_12m_sig_down_cel, WT_12m_vs_NLGF_12m_sig_up_molec, WT_12m_vs_NLGF_12m_sig_down_mol, NLF_6m_vs_NLGF_6m_sig_up_biolog …]
