# Supplementary material for: Mitochondrial hypermetabolism precedes impaired autophagy and synaptic disorganization in App knock-in Alzheimer mouse models
Source: Mol Psychiatry. 2023 Nov 1;28(9):3966–81. doi: 10.1038/s41380-023-02289-4 (PMC10730401; doi:10.1038/s41380-023-02289-4)
Supplement: Supplementary file 9 — Supp Table 2 [file 41380_2023_2289_MOESM9_ESM.xlsx]

## Sheet: Normalized Protein eXpression
Supplemental Table 2: Proximity Extension Assay (PEA) results of mouse CSF
Assay	Clmp	Cpe	Gcg	Gdnf	Yes1	Il17a	Foxo1	Tnfrsf11b	Tgfb1	Pla2g4a	Il6	Prdx5	Tgfa	Ccl5	Epo	Axin1	Fst	Rgma	Nadk	Tnni3	Notch3	Snap29	Cntn1	Clstn2	S100a4	Ca13	Mia	Cant1	Kitlg	Gfra1	Ppp1r2	Adam23	Itgb6	Cyr61	Dlk1	Ahr	Ccl2	Eno2	Plin1	Wfikkn2	Flrt2	Qdpr	Fas	Erbb4	Riox2	Plxna4	Epcam	Ccl3	Crim1
log2 of WT1	4.48185	7.69033	-0.31628	0.98155	1.48369	-0.92374	0.39782	2.63967	1.6335	2.79713	0.50169	3.45123	8.19675	-0.10271	1.29975	1.21494	6.41333	2.93064	4.86977	0.30577	-0.67538	2.44788	7.59294	4.08371	1.96301	2.0579	4.0806	-0.06787	0.01566	3.76887	1.35921	-1.68578	1.0264	0.98649	2.39097	0.38271	9.34635	5.59871	0.90621	4.24258	4.53652	4.04744	2.75494	4.89803	5.17295	-0.22382	0.15528	3.34109	1.56871
log2 of WT2	4.22991	7.98137	-0.31628	0.46176	2.00817	-0.92374	0.59546	2.01064	2.16938	2.29595	0.43082	3.16589	7.74727	-0.29229	1.32658	1.11727	6.88593	2.83687	5.24685	0.30577	-0.72653	2.61614	7.32467	3.93711	1.6534	0.71059	3.97022	-0.37922	0.01566	3.71031	2.00627	-1.6049	1.0264	0.85445	2.21891	0.45985	8.78086	5.21785	0.90621	4.27358	3.73664	3.247	2.46871	4.71062	5.51294	-0.34271	0.15528	2.66075	1.45881
log2 of WT3	4.94937	8.02082	-0.31628	1.31565	2.95721	-0.92374	0.71202	2.82135	2.08946	3.42359	0.91166	4.4625	8.08448	-0.17281	1.63143	1.71631	6.39457	3.32665	6.33293	2.71808	-0.47567	3.4606	7.72467	4.19898	4.03458	2.15657	4.27044	-0.01124	0.01566	4.76068	3.81529	-1.2737	1.52087	1.50062	2.80288	1.32616	9.83726	4.56342	3.34601	4.7625	4.87871	5.64317	4.02843	5.02321	6.42684	-0.34271	0.15528	3.18937	2.68923
log2 of WT4	5.03419	8.09168	-0.31628	1.44362	2.5734	-0.92374	0.91258	2.95162	1.99611	1.96973	0.43082	5.20652	8.93774	0.25653	1.82925	1.09195	7.3431	3.39581	6.09892	0.30577	-0.72653	3.00853	7.94188	4.70676	4.28878	2.53527	4.41231	0.05874	0.01566	4.64927	3.04282	-0.82089	1.50465	1.30163	3.09386	1.24178	10.1522	4.09201	1.3013	5.0879	4.28449	5.49838	3.38326	5.44588	6.84898	-0.34271	0.15528	3.39511	2.23085
log2 of WT5	4.83173	7.87248	-0.31628	1.49852	1.58146	-0.92374	0.39782	2.82856	0.68539	1.64286	0.43082	3.16467	8.07756	-0.14892	1.24061	0.78684	5.99389	3.21024	5.11454	0.30577	-0.72653	2.32126	7.77703	4.15825	2.65244	1.30916	4.02395	0.04253	0.01566	4.15186	2.04889	-1.30882	1.0264	0.72652	2.72112	0.53126	9.46748	5.06893	0.90621	4.50696	3.77298	3.85581	2.381	4.81311	5.05656	-0.34271	0.15528	2.25139	1.34491
log2 of AppNL-F1	5.05624	8.00353	-0.31628	1.00879	1.11185	-0.92374	0.39782	2.05987	1.50077	1.55678	0.43082	2.22819	7.5476	0.03032	1.41969	0.56195	6.20549	3.15403	4.58436	0.30577	-0.72653	1.64344	7.89713	4.13678	2.26913	0.66395	4.12147	-0.16571	0.01566	3.86127	0.75505	-1.31904	1.0264	0.66266	2.37272	0.0993	9.54914	4.20177	3.11396	4.41048	3.37517	2.95287	2.60596	4.8838	5.23051	-0.34271	0.15528	2.90577	1.49784
log2 of AppNL-F2	4.73428	7.90721	-0.31628	1.31048	2.66486	-0.78763	0.51105	3.22454	3.32737	3.19005	0.43082	3.25077	7.81068	0.10539	1.54991	1.41926	5.72678	3.1553	4.94953	5.00654	-0.72653	3.34729	7.69742	4.13308	2.04888	1.06645	4.26521	-0.1262	0.01566	4.13444	3.43172	-0.96963	1.47845	1.14936	2.71079	0.72778	9.88012	3.60207	2.86778	4.41103	3.88853	5.22525	3.28637	4.61696	6.68792	-0.34271	0.15528	2.38348	2.00202
log2 of AppNL-F3	4.98362	8.04436	-0.31628	1.81149	3.85896	-0.92374	1.32379	3.34222	2.25715	4.15926	0.55866	4.50656	8.27332	0.43958	2.76493	2.27522	6.5351	3.19993	6.92018	3.01604	-0.38672	4.60188	7.69561	4.00246	4.77288	2.65752	4.27017	-0.32673	0.01566	4.49432	4.09914	-1.37334	2.03305	2.23316	2.75507	1.7978	9.94799	4.71546	4.01485	4.80122	4.86989	5.88259	4.52795	5.03442	7.17123	-0.34271	0.15528	3.64578	2.79124
log2 of AppNL-F4	4.46144	7.63897	-0.31628	1.06114	0.90248	-0.92374	0.41845	2.70275	1.46409	2.21009	0.43082	2.1186	8.1108	0.05172	2.37338	1.06084	6.00596	2.93344	6.15746	0.49912	-0.40788	2.62898	7.5873	4.01174	2.65447	1.41626	3.98087	-0.30542	0.01566	3.88043	1.79732	-1.6461	1.0264	0.9012	2.38446	0.75614	9.46378	4.60994	0.90621	4.79302	3.62946	3.82593	2.85148	4.80102	6.26121	-0.34271	0.15528	3.31477	1.27173
log2 of AppNL-F5	5.70487	8.23227	-0.31628	1.94537	4.6487	-0.82297	1.67699	3.10785	2.5219	2.83969	0.43082	4.41614	7.37265	0.32477	1.95603	2.26097	6.2264	3.52788	6.00647	3.54885	-0.14335	4.1991	8.14306	4.16717	3.83677	2.7347	4.36329	0.27578	0.01566	4.61209	4.23262	-0.97908	2.50498	2.24561	3.1119	1.98716	10.1179	4.35925	2.99629	5.18069	4.59967	6.39815	4.75823	5.10657	7.77552	-0.05031	0.15528	2.74537	3.00992
log2 of AppNL-G-F1	4.80552	8.10611	-0.31628	0.75463	0.79303	-0.92374	0.39782	2.87375	1.49993	1.5349	0.43082	3.34584	7.99939	-0.20133	2.62672	0.45406	6.92841	3.36607	4.31498	0.59837	-0.72653	1.32543	8.35005	5.50371	2.36591	0.98951	4.11972	0.13728	0.01566	4.25639	1.90262	-0.7811	1.0264	0.91585	2.62064	0.01971	10.148	4.27507	1.02091	5.34449	3.71846	4.05665	2.6326	5.12675	4.87127	-0.34271	0.15528	3.77525	1.59123
log2 of AppNL-G-F2	4.40225	7.91405	-0.31628	0.51841	1.93695	-0.92374	0.60432	1.95049	0.78733	2.52563	0.43082	3.05871	7.36152	0.06179	2.19575	1.36601	5.4228	3.08949	6.39992	0.30577	-0.67821	2.7396	7.81389	4.56284	2.11368	2.21723	3.97019	-0.43801	0.01566	4.03873	1.83954	-1.42387	1.0264	0.70258	2.27483	1.0544	8.60625	5.10615	1.46808	4.7156	3.70758	4.00563	3.34054	4.82471	6.48546	-0.34271	0.15528	3.83043	1.59577
log2 of AppNL-G-F3	4.69905	8.14702	-0.31628	1.59489	1.74129	-0.92374	0.6171	3.17798	2.28988	2.90437	0.43082	2.94058	8.17776	-0.14205	2.64829	1.07663	5.68305	3.26446	5.24977	1.32516	-0.56025	2.46994	8.04448	4.73607	2.29889	1.50834	4.12516	-0.01281	0.01566	4.4915	2.61339	-1.21487	1.27874	0.84003	2.76435	0.36927	10.4234	5.1159	3.38766	5.01796	4.2144	4.82442	3.43808	5.17305	5.49423	-0.34271	0.15528	3.65015	1.89682
log2 of AppNL-G-F4	4.04745	7.68248	-0.31628	0.47108	0.95763	-0.92374	0.39782	2.57368	2.01941	2.57129	0.43082	3.31834	7.55001	-0.24537	1.58236	0.93324	5.75065	2.90292	4.89232	0.41584	-0.72653	2.29936	7.71745	4.32823	3.33947	1.73639	3.82811	-0.4404	0.01566	3.92101	1.92354	-1.70545	1.0264	0.51789	1.84232	0.23281	9.10368	5.03538	2.39297	4.70519	3.6157	4.00883	2.81966	4.61533	5.30479	-0.34271	0.15528	3.41969	1.12479
log2 of AppNL-G-F5	4.41725	7.99439	-0.31628	0.85918	2.02492	-0.92374	0.60184	2.12799	2.51095	3.15393	0.43082	3.41124	7.89441	-0.40037	1.96019	1.01194	6.57182	3.0215	5.83353	4.31437	-0.65346	3.04629	7.8416	4.53356	2.36965	2.61626	4.09948	-0.14854	0.01566	4.02874	2.15672	-1.41671	1.0264	0.99975	2.26885	0.53893	9.24357	4.39367	1.11512	4.77375	4.27323	4.0598	3.1317	4.98601	5.79206	-0.34271	0.15528	3.61919	1.57817
Limit of Detection (LOD)	-0.08118	0.61273	-0.31628	-0.07965	-0.32531	-0.92374	0.39782	0.32042	0.46197	0.57338	0.43082	-0.2735	-0.0636	-0.6961	0.41019	0.28	0.02202	-0.21004	-0.10268	0.30577	-0.72653	0.18037	-0.51448	0.27763	-0.49782	-0.16333	0.10783	-0.77567	0.01566	0.20919	-0.27404	-1.94005	1.0264	0.37065	0.60301	-0.01342	0.73759	1.20383	0.90621	0.01831	0.54748	0.10289	-0.11215	0.75916	-0.07287	-0.34271	0.15528	0.3708	-0.11017
Values under LOD marked as:
[truncated: 39 more columns]
